# Supplementary material for: Haplotype‐resolved telomere‐to‐telomere genome of the jade vine (Strongylodon macrobotrys) provides novel insights into the turquoise flower coloration
Source: J Integr Plant Biol. 2026 Jan 20;68(3):565–7. doi: 10.1111/jipb.70136 (PMC12968347; doi:10.1111/jipb.70136)
Supplement: Supplementary file 2 — Table S1. Sequencing information of genome survey, assembly, scaffolding, and annotation for Strongylodon macrobotrys Table S2. Flow cytometry estimates of S. macrobotrys genome size compared to internal standards of Oryza sativa (japonica group; NCBI accession: GCF_001433935.1) Table S3. Ploidy estimation of S. macrobotrys by nQuire using whole genome sequencing data. Table S4. Estimation of the ploidy level of S. macrobotrys in Smudgeplot Table S5. Genome profiling of S. macrobotrys inferred by Genomescope2 using the diploid model. Table S6. Statistics for the S. macrobotrys haplotype‐resolved genome assembly Table S7. Telomere repeats (AAACCCT) identified on 28 pseudo‐chromosomes of S. macrobotrys genome Table S8. Centromere repeats identified on 28 pseudo‐chromosomes of the S. macrobotrys genome Table S9. Protein‐coding genes predicted by braker2 pipeline in the S. macrobotrys genome Table S10. Functional prediction of proteins harbored from two S. macrobotrys haplotype genomes Table S11. Copy numbers of nuclear ribosomal RNAs identified in the S. macrobotrys genome Table S12. Copy numbers of non‐coding RNAs identified in the S. macrobotrys genome Table S13. Summary of repeat sequence annotations for S. macrobotrys using Earlgrey Table S14. Structure divergence between two S. macrobotrys haplotype genomes using SyRI Table S15. Information of syntenic blocks for S. macrobotrys haplotype genome A (SmA) using WGDI Table S16. Information of syntenic blocks for S. macrobotrys haplotype genome B (SmB) using WGDI Table S17. Information of syntenic blocks between two S. macrobotrys haplotype genomes using WGDI Table S18. Detailed information of 43 Fabaceae genomes and two outgroups used in comparative genomics and phylogenomic analyses Table S19. The seven fossil calibrations imposed by divergence time estimation. Table S20. Gene functions for Peak I in the demographic analysis of S. macrobotrys genomes using PSMC. Table S21. Gene functions for Peak II in the demographi [file JIPB-68-565-s002.xlsx]

## Sheet: 1
Table S1. Sequencing information of genome survey, assembly, scaffolding and annotation for Strongylodon macrobotrys
Stage	Library ID	Materials	Category	Type	#Seq/Seq pairs	Sum of length (bp)	Read length (avg.)	Q20(%)	Q30(%)
Genome survey	FDES220003129	Leaf	Illumina whole-genome sequencing (WGS)	PE150	509296318	152788895400	150	95.99	89.88
Assembly	M3-1	Leaf	Pacbio HiFi sequencing	CCS	1770373	26653715871	15055.4	98.35	96.29
	M3-2	Leaf	Pacbio HiFi sequencing	CCS	2281554	43389659208	19017.6	98.37	96.22
	M3-ONT	Leaf	Oxford nanopore technologies (ONT) sequencing	Ultra-long	922784	32368062094	35076.5	48.85	18.53
Scaffolding	M3-HiC1	Leaf	High-throughput chromosome conformation capture (Hi-C)	PE150	1000687732	147677392155	150	96.97	92.26
	M3-HiC2	Leaf	High-throughput chromosome conformation capture (Hi-C)	PE150	572639794	85895969100	150	96.55	90.93
Annotation and DEGs identification	FS1-1	Flower stage I	RNA-seq	PE150	46430984	6964647600	150	96.79	91.37
	FS1-2	Flower stage I	RNA-seq	PE150	46831308	7024696200	150	96.75	91.39
	FS1-3	Flower stage I	RNA-seq	PE150	46032840	6904926000	150	96.94	91.79
	FS2-1	Flower stage II	RNA-seq	PE150	45157260	6773589000	150	96.61	91.25
	FS2-2	Flower stage II	RNA-seq	PE150	46842636	7026395400	150	97.37	92.78
	FS2-3	Flower stage II	RNA-seq	PE150	47086026	7062903900	150	96.99	91.82
	FS3-1	Flower stage III	RNA-seq	PE150	46189188	6928378200	150	96.65	91.16
	FS3-2	Flower stage III	RNA-seq	PE150	47186764	7078014600	150	96.86	91.57
	FS3-3	Flower stage III	RNA-seq	PE150	45569786	6835467900	150	96.53	91.09
	FS4-1	Flower stage IV	RNA-seq	PE150	43987214	6598082100	150	96.6	91.02
	FS4-2	Flower stage IV	RNA-seq	PE150	45700418	6855062700	150	96.82	91.34
	FS4-3	Flower stage IV	RNA-seq	PE150	45688244	6853236600	150	96.64	91.13
	LF-1	Leaf	RNA-seq	PE150	46278128	6941719200	150	97.17	92.16
	LF-2	Leaf	RNA-seq	PE150	46721802	7008270300	150	97.2	92.19
	RT	Root	RNA-seq	PE150	48865286	7329792900	150	97.26	92.7
	ST	Stem	RNA-seq	PE150	47775254	7166288100	150	96.62	91.02

## Sheet: 2
Table S2. Flow cytometry estimates of the S. macrobotrys genome size compared to internal standards of Oryza sativa (japonica group; NCBI accession: GCF_001433935.1)
Sample	# of Events	% of gated cells	Geometric Mean	CV	Genome size (Mb)
O. sativa	1419	16.7	5837.6	5.1	373.8
S. macrobotrys-1	2948	52	9466.1	4.9	606.1
S. macrobotrys-2	3235	38	9828	6	629.3

## Sheet: 3
Table S3. The ploidy estimation of S. macrobotrys by nQuire using whole genome sequencing data
model	S. macrobotrys			S. macrobotrys denoised
	diploid	triploid	tetraploid	diploid	triploid	tetraploid
∆lnL	1081352*	2243725	1218220	2061124*	3960282	2148271
Norm SSR	0.0137	0.0406	0.0099*	0.0034*	0.0728	0.0237
y-y slope	0.4269	-0.3672	0.3615*	0.7902	-0.7209	0.6847*
r2	0.9307*	0.325	0.13	0.9373*	0.3682	0.1371
The asterisk indicates the best fit parameters among diploid, triploid and tetraploid.

## Sheet: 4
Table S4. Estimating the ploidy-level of S. macrobotrys in Smudgeplot
peak	kmers [#]	kmers [proportion]	summit B / (A + B)	summit A + B
AB	11692164	0.62	0.49	211.34
AABB	5643377	0.3	0.49	398.84
AAB	1446379	0.08	0.34	305.09

## Sheet: 5
Table S5. Genome profiling of S. macrobotrys inferred by Genomescope2 using diploid model
property	k-mer 19		k-mer 21
	min	max	min	max
Homozygous (aa)	0.992844	0.993129	0.992783	0.993015
Heterozygous (ab)	0.00687093	0.00715582	0.00698521	0.00721698
Genome Haploid Length (bp)	570048812	570759531	572630347	573274512
Genome Repeat Length (bp)	322491510	322893583	300445041	300783019
Genome Unique Length (bp)	247557301	247865948	272185306	272491493
Model Fit	0.458865	0.913998	0.485381	0.920063
Read Error Rate	0.00362143	0.00362143	0.00387473	0.00387473

## Sheet: 6
Table S6. Statistics for the S. macrobotrys haplotype-resolved genome assembly
Category		S. macrobotrys haplotype A (SmA)	S. macrobotrys haplotype B (SmB)
Assembly
	Assembled contigs	217	462
	Contigs (≥50000 bp)	168	248
	Total contig size (bp)	604682720	686343436
	Largest contig	47484605	68570397
	Contig N50 (bp)	23989086	25314249
	Contig N90 (bp)	4267813	3626393
	Contig L50	9	9
	Contig L90	29	33
	GC content (%)	31.41	32.59
Scaffolding
	Total scaffolding length (bp)	581106659	575317550
	Number of scaffolds	25	23
	Cumulative length of pseudo-chromosomes (bp)	557645275	545154308
	Number of pseudo-chromosomes	14	14
	Longest pseudo-chromosome (bp)	71873974	67480408
	Shortest pseudo-chromosome (bp)	23304246	23304267
	GC content (%)	30.84	31.25
Assessment
	Completeness BUSCOs (%)	98.4	98.6
	Assembly consensus quality value (QV)	59.71	61.9
	Illumina mapping rate (%)	97.88	97.93
	Illumina >10× coverage (%)	99.6	99.65
	Illumina average depth (rmdup)	174.73	178.82
	Long reads mapping rate (%)	99.95	99.95
	Long reads >10× coverage (%)	99.97	99.97
	Long reads average depth (rmdup)	103	105.24
Annotation
	Repeat contents (%)	65.42	61.34
	Tandem repeat (%)	3.03	2.4
	Interspersed repeat (%)	62.39	58.94
	Number of genes	31898	34241
	Number of transcripts	33711	36351
	Gene density (1/bp)	1/16541.9	1/15826.7
	Average coding length (bp)	1114.5	1062.9
	Average number of exons per gene	4.71	4.51

## Sheet: 7
Table S7. Telomere repeats (AAACCCT) identified on 28 pseudo-chromosomes of S. macrobotrys genome
Pseudo-chromosomes	Molecular Size (bp)	Status	# Left	Direction	# Right	Direction	Pseudo-chromosomes	Molecular Size (bp)	Status	# Left	Direction	# Right	Direction
SmA01	71873974	both	1928	+	10	-	SmB01	67480408	both	2220	+	10	-
SmA02	63692478	both	1023	+	14	-	SmB02	69654381	left	1045	+	0	N/A
SmA03	43524847	left	2116	+	0	N/A	SmB03	41653176	both	1179	+	10	-
SmA04	43467765	both	2363	+	1108	-	SmB04	37689587	both	2363	+	3195	-
SmA05	42476575	both	1238	+	10	-	SmB05	41753236	both	3381	+	10	-
SmA06	38949380	both	2237	+	889	-	SmB06	38121477	both	3838	+	887	-
SmA07	36061177	both	3701	+	12	-	SmB07	35360342	both	911	+	12	-
SmA08	35456061	both	1973	+	2577	-	SmB08	35681849	both	1973	+	2579	-
SmA09	34253675	both	3213	+	10	-	SmB09	33637197	left	1256	+	0	N/A
SmA10	32821412	both	2243	+	2025	-	SmB10	30195913	both	1334	+	1048	-
SmA11	32436195	both	1258	+	2148	-	SmB11	32020569	both	1884	+	2148	-
SmA12	31855143	both	1558	+	1874	-	SmB12	31469547	both	1558	+	2350	-
SmA13	27472347	both	1216	+	2030	-	SmB13	27132359	both	1216	+	1968	-
SmA14	23304246	both	1359	+	2011	-	SmB14	23304267	both	1359	+	2011	-

## Sheet: 8
Table S8. Centromere repeats identified on 28 pseudo-chromosomes of S. macrobotrys genome
#chrom	start	end	repeat motif	peak_value	sum_value
SmA01	31800000	38110000	TR-CL9	710	81396
SmA01	31800000	38140000	TR-CL19	10690	4679575
SmA01	31800000	38150000	TR-CL1	10360	5619894
SmA01	38470000	38940000	TR-CL2	10346	399907
SmA01	38500000	38930000	TR-CL2	10441	57410
SmA01	39690000	39810000	TR-CL2	10436	99799
SmA01	39750000	39830000	TR-CL2	9419	27965
SmA01	40600000	40750000	TR-CL2	10388	106962
SmA01	40630000	40740000	TR-CL2	9986	27456
SmA01	41740000	46480000	TR-CL4	9975	1174497
SmA01	46490000	46750000	TR-CL2	10427	225510
SmA01	46530000	46760000	TR-CL2	9950	27481
SmA01	47540000	48170000	TR-CL2	10431	477413
SmA01	47580000	48110000	TR-CL2	10387	132016
SmA01	48970000	49320000	TR-CL2	10287	78792
SmA01	48980000	49330000	TR-CL2	10393	260763
SmA01	50360000	50560000	TR-CL2	10471	156715
SmA01	50580000	71110000	TR-CL4	10107	6845459
SmA02	28920000	29360000	TR-CL2	10356	352308
SmA02	29060000	29280000	TR-CL2	10344	57567
SmA02	29360000	36010000	TR-CL19	11948	4944855
SmA02	29360000	36020000	TR-CL1	10334	5916962
SmA02	29370000	35980000	TR-CL9	956	73464
SmA02	36170000	36220000	TR-CL3	15858	70365
SmA02	36490000	36550000	TR-CL3	16369	73853
SmA02	36860000	36910000	TR-CL3	16401	67845
SmA02	37200000	37260000	TR-CL3	16390	72155
SmA02	37530000	37570000	TR-CL3	15831	58232
SmA02	37830000	37880000	TR-CL3	16341	68973
SmA02	38140000	38680000	TR-CL3	18421	811650
SmA02	38680000	38770000	TR-CL1	10143	81436
SmA02	38680000	38770000	TR-CL19	8811	64166
SmA02	38770000	40170000	TR-CL2	10413	974788
SmA02	38810000	38940000	TR-CL2	9916	27985
SmA02	39490000	39740000	TR-CL2	10367	56525
SmA02	39950000	40130000	TR-CL2	9836	27448
SmA02	41050000	63670000	TR-CL4	10077	6439678
SmA03	28020000	30260000	TR-CL2	10418	1021179
SmA03	28460000	28500000	TR-CL2	10389	29911
SmA03	29080000	29550000	TR-CL1	9992	219936
SmA03	29080000	29550000	TR-CL19	8585	172787
SmA03	29100000	29510000	TR-CL9	466	2646
SmA03	29210000	29550000	TR-CL2	7157	19827
SmA03	29290000	30280000	TR-CL2	10442	264918
SmA03	29800000	30210000	TR-CL2	8178	36113
SmA03	29810000	42620000	TR-CL1	10305	5626834
SmA03	29810000	42620000	TR-CL19	13237	4643160
SmA03	30170000	34390000	TR-CL9	689	26763
SmA03	30920000	31200000	TR-CL2	7145	32842
SmA03	30930000	32120000	TR-CL2	10420	554624
SmA03	31200000	32100000	TR-CL2	10367	151317
SmA03	31410000	32130000	TR-CL2	8712	52799
SmA03	32430000	33200000	TR-CL2	8219	43737
SmA03	32440000	33050000	TR-CL2	10341	112711
SmA03	32460000	36480000	TR-CL2	10420	1481517
SmA03	33380000	33410000	TR-CL2	10434	30251
SmA03	33840000	34690000	TR-CL2	10420	167270
SmA03	34170000	36490000	TR-CL2	9212	147031
SmA03	34620000	40540000	TR-CL9	651	36471
SmA03	34950000	35010000	TR-CL2	9717	28331
SmA03	35410000	35600000	TR-CL2	10351	48178
SmA03	36010000	36450000	TR-CL2	9861	66644
SmA03	36780000	37590000	TR-CL2	8792	68945
SmA03	36800000	42010000	TR-CL2	10461	1950860
SmA03	37060000	37430000	TR-CL2	10375	64664
SmA03	37650000	37960000	TR-CL2	10000	65945
SmA03	37840000	41200000	TR-CL2	9345	217631
SmA03	38190000	39580000	TR-CL2	10373	230393
SmA03	39790000	40410000	TR-CL2	10392	96246
SmA03	40820000	42590000	TR-CL9	694	16000
SmA03	40920000	41390000	TR-CL2	10387	117926
SmA03	41410000	41970000	TR-CL2	8233	22345
SmA03	41790000	41990000	TR-CL2	10361	49728
SmA03	42620000	42650000	TR-CL3	15621	37256
SmA03	43180000	43520000	TR-CL4	6630	37986
SmA04	12490000	23030000	TR-CL2	0	0
SmA04	12490000	23030000	TR-CL3	0	0
SmA04	12750000	23020000	TR-CL1	10273	9097995
SmA04	12750000	23020000	TR-CL19	11338	6045954
SmA04	12790000	23020000	TR-CL9	779	139748
SmA05	25530000	26360000	TR-CL2	10350	571655
SmA05	26000000	26270000	TR-CL2	10284	48793
SmA05	26580000	27070000	TR-CL1	10127	153936
SmA05	26580000	27070000	TR-CL19	8261	120972
SmA05	26650000	27270000	TR-CL2	10389	378411
SmA05	26760000	27220000	TR-CL2	10367	93188
SmA05	26910000	27070000	TR-CL2	6527	17982
SmA05	27490000	29500000	TR-CL1	10267	834081
SmA05	27490000	29500000	TR-CL19	10191	675539
SmA05	27640000	28760000	TR-CL2	10438	579060
SmA05	27700000	28700000	TR-CL2	10343	177845
SmA05	28540000	28770000	TR-CL2	8248	20252
SmA05	29070000	29330000	TR-CL2	9083	21166
SmA05	29080000	29280000	TR-CL2	10414	98232
SmA05	29110000	29320000	TR-CL2	10325	86376
SmA05	29730000	40380000	TR-CL1	10390	9282957
SmA05	29730000	40380000	TR-CL19	10657	7758912
SmA05	29740000	40290000	TR-CL9	917	127386
SmA05	40320000	40590000	TR-CL3	18752	386324
SmA05	41160000	42470000	TR-CL4	4936	91743
SmA06	25370000	29290000	TR-CL2	0	0
SmA06	25370000	29290000	TR-CL3	0	0
SmA06	25380000	29280000	TR-CL19	10309	2278297
SmA06	25380000	29290000	TR-CL1	10237	3001046
SmA06	25670000	27880000	TR-CL9	1138	22170
SmA07	21070000	21190000	TR-CL2	9734	81378
SmA07	22470000	22510000	TR-CL1	9747	31251
SmA07	22470000	22510000	TR-CL19	7822	24602
SmA07	24180000	27470000	TR-CL9	1023	39889
SmA07	24180000	27800000	TR-CL1	10219	2532676
SmA07	24180000	27800000	TR-CL19	9931	2095892
SmA07	27790000	28010000	TR-CL3	17958	321165
SmA07	28100000	28300000	TR-CL4	9620	68488
SmA07	28640000	36040000	TR-CL4	9945	1853524
SmA08	28160000	33850000	TR-CL1	10377	4256186
SmA08	28160000	33850000	TR-CL19	10137	3566499
SmA08	28190000	33850000	TR-CL9	659	64535
SmA08	31010000	31130000	TR-CL2	10222	78233
SmA08	31020000	31090000	TR-CL2	10358	39784
SmA08	31640000	31750000	TR-CL2	10469	58818
SmA08	32170000	32220000	TR-CL2	9881	29534
SmA08	33820000	34510000	TR-CL3	17642	1033604
SmA08	34880000	35440000	TR-CL3	17811	656758
SmA09	20990000	24460000	TR-CL1	10344	2397871
SmA09	20990000	24460000	TR-CL2	0	0
SmA09	21000000	24460000	TR-CL19	9931	1983601
SmA09	21040000	24460000	TR-CL9	644	41575
SmA09	22830000	25260000	TR-CL2	0	0
SmA09	24450000	24510000	TR-CL3	17455	81317
SmA09	24540000	25230000	TR-CL4	9969	249311
SmA09	25470000	32800000	TR-CL2	0	0
SmA09	25530000	32750000	TR-CL4	9988	1767903
SmA09	33190000	34250000	TR-CL2	0	0
SmA10	22190000	22640000	TR-CL4	3928	20762
SmA10	22250000	22650000	TR-CL2	9352	66666
SmA10	22660000	31700000	TR-CL1	10407	7305352
SmA10	22660000	31700000	TR-CL19	10288	5940412
SmA10	22670000	31650000	TR-CL9	662	112753
SmA10	25700000	25770000	TR-CL2	8631	15658
SmA10	25710000	25870000	TR-CL2	10448	129625
SmA10	30560000	30710000	TR-CL2	7119	16234
SmA10	30570000	30700000	TR-CL2	10419	79390
SmA10	31700000	32110000	TR-CL3	18034	621457
SmA10	32460000	32810000	TR-CL3	17329	513154
SmA11	24440000	26100000	TR-CL1	10226	1236137
SmA11	24440000	26100000	TR-CL19	10214	1031810
SmA11	24440000	26100000	TR-CL4	0	0
SmA11	24470000	26100000	TR-CL9	763	20711
SmA11	25250000	25410000	TR-CL2	10368	79594
SmA11	25250000	25410000	TR-CL4	0	0
SmA11	26420000	31340000	TR-CL1	10294	3623468
SmA11	26420000	31340000	TR-CL19	11839	3086453
SmA11	26420000	31350000	TR-CL4	0	0
SmA11	26430000	31310000	TR-CL9	903	51098
SmA11	27400000	27560000	TR-CL2	10368	98452
SmA11	27400000	27560000	TR-CL4	0	0
SmA11	27430000	27740000	TR-CL4	0	0
SmA11	27740000	27770000	TR-CL4	0	0
SmA11	28680000	28840000	TR-CL2	7090	20680
SmA11	28700000	28830000	TR-CL2	10375	69435
SmA11	28700000	28830000	TR-CL4	0	0
SmA11	29040000	29080000	TR-CL4	0	0
SmA11	30000000	30160000	TR-CL2	10364	69168
SmA11	30000000	30160000	TR-CL4	0	0
SmA11	30020000	30170000	TR-CL2	10398	28925
SmA11	30020000	30170000	TR-CL4	0	0
SmA11	30080000	30180000	TR-CL2	7648	16879
SmA11	31340000	31730000	TR-CL3	17953	597002
SmA11	31350000	31730000	TR-CL4	0	0
SmA11	32100000	32420000	TR-CL3	18044	488391
SmA11	32100000	32430000	TR-CL4	0	0
SmA12	10000	400000	TR-CL3	17834	591840
SmA12	10000	400000	TR-CL4	0	0
SmA12	830000	1280000	TR-CL3	18033	669398
SmA12	830000	1280000	TR-CL4	0	0
SmA12	1260000	8690000	TR-CL1	10258	4711311
SmA12	1260000	8690000	TR-CL19	10892	3927220
SmA12	1260000	8690000	TR-CL4	0	0
SmA12	1300000	2810000	TR-CL9	562	17139
SmA12	2170000	2220000	TR-CL4	0	0
SmA12	2320000	2400000	TR-CL2	9831	39191
SmA12	2320000	2400000	TR-CL4	0	0
SmA12	2750000	2790000	TR-CL4	0	0
SmA12	2840000	3020000	TR-CL2	8720	22826
SmA12	2860000	3010000	TR-CL2	10238	77186
SmA12	2860000	3010000	TR-CL4	0	0
SmA12	3020000	4820000	TR-CL9	705	21273
SmA12	3680000	3730000	TR-CL4	0	0
SmA12	3800000	3890000	TR-CL2	10349	49021
SmA12	3800000	3890000	TR-CL4	0	0
SmA12	4220000	4270000	TR-CL4	0	0
SmA12	4360000	4550000	TR-CL2	10350	118666
SmA12	4360000	4550000	TR-CL4	0	0
SmA12	5090000	8670000	TR-CL9	838	29954
SmA12	5500000	5560000	TR-CL4	0	0
SmA12	5640000	5790000	TR-CL2	10431	69250
SmA12	5640000	5790000	TR-CL4	0	0
SmA12	5650000	5780000	TR-CL2	9852	29536
SmA12	5650000	5780000	TR-CL4	0	0
SmA12	6140000	6340000	TR-CL2	9209	23964
SmA12	6240000	6330000	TR-CL2	10355	67850
SmA12	6240000	6330000	TR-CL4	0	0
SmA12	7170000	7330000	TR-CL2	10343	68512
SmA12	7170000	7330000	TR-CL4	0	0
SmA12	7180000	7340000	TR-CL2	6508	13083
SmA12	7610000	7730000	TR-CL2	10423	39236
SmA12	7610000	7730000	TR-CL4	0	0
SmA12	7630000	7750000	TR-CL2	9920	38671
SmA12	7630000	7750000	TR-CL4	0	0
SmA12	8000000	8030000	TR-CL4	0	0
SmA12	8100000	8260000	TR-CL2	8647	28238
SmA12	8110000	8220000	TR-CL2	10453	38863
SmA12	8110000	8220000	TR-CL4	0	0
SmA12	8130000	8250000	TR-CL2	10329	79152
SmA12	8130000	8250000	TR-CL4	0	0
SmA12	8560000	8620000	TR-CL2	8180	17896
SmA12	10630000	10870000	TR-CL3	14598	212171
SmA12	10630000	10980000	TR-CL4	0	0
SmA12	10790000	10940000	TR-CL2	6604	23835
SmA12	10790000	10940000	TR-CL4	0	0
SmA13	50000	1060000	TR-CL4	4599	106815
SmA13	1630000	1840000	TR-CL3	18785	304167
SmA13	1840000	5570000	TR-CL1	10274	2955072
SmA13	1840000	5570000	TR-CL19	10116	2479672
SmA13	1840000	5570000	TR-CL9	583	47698
SmA13	4400000	4890000	TR-CL2	10406	176211
SmA13	4470000	4900000	TR-CL2	6508	39558
SmA13	4520000	4620000	TR-CL2	10327	29896
SmA13	6260000	6370000	TR-CL3	16327	142927
SmA14	17650000	20290000	TR-CL2	10401	968409
SmA14	18490000	18730000	TR-CL2	9946	48663
SmA14	20300000	20580000	TR-CL1	10034	244168
SmA14	20300000	20580000	TR-CL19	8777	197530
SmA14	20310000	20570000	TR-CL9	516	3309
SmA14	20630000	21380000	TR-CL2	10318	149568
SmA14	21380000	22190000	TR-CL1	10184	543337
SmA14	21380000	22190000	TR-CL19	9187	433753
SmA14	21390000	22170000	TR-CL9	516	8748
SmA14	22190000	22370000	TR-CL3	16832	269915
SmA14	22430000	23200000	TR-CL4	2731	62564
SmB01	13340000	13800000	TR-CL52	4758	13802
SmB01	16120000	16410000	TR-CL52	5796	10454
SmB01	21450000	21570000	TR-CL52	5878	9176
SmB01	31930000	31970000	TR-CL2	8520	15116
SmB01	32010000	39530000	TR-CL1	10322	6787245
SmB01	32010000	39530000	TR-CL17	7955	3693991
SmB01	39770000	40220000	TR-CL2	10216	388282
SmB01	39870000	40160000	TR-CL2	10146	39176
SmB01	40870000	41440000	TR-CL2	10220	518436
SmB01	42200000	42660000	TR-CL2	10222	407685
SmB01	43450000	43490000	TR-CL2	9698	25666
SmB01	43720000	44080000	TR-CL2	10676	327686
SmB01	44840000	44970000	TR-CL2	10239	108092
SmB01	44890000	44990000	TR-CL2	10172	29392
SmB01	45690000	45850000	TR-CL2	10194	143284
SmB01	46950000	67450000	TR-CL4	10017	8093082
SmB02	11180000	12220000	TR-CL52	4756	25312
SmB02	25980000	26570000	TR-CL52	6346	27654
SmB02	27040000	27230000	TR-CL52	4698	8092
SmB02	28800000	29260000	TR-CL2	10187	406991
SmB02	29020000	29270000	TR-CL2	10198	27081
SmB02	29260000	38040000	TR-CL1	10264	8003252
SmB02	29270000	38030000	TR-CL17	8614	4361439
SmB02	38230000	38280000	TR-CL3	15791	61330
SmB02	38560000	38610000	TR-CL3	15805	66085
SmB02	38920000	38960000	TR-CL3	15340	49297
SmB02	39210000	39270000	TR-CL3	16064	74735
SmB02	39510000	39570000	TR-CL3	15961	72317
SmB02	39820000	40370000	TR-CL3	18097	817118
SmB02	40380000	40460000	TR-CL17	5468	36398
SmB02	40380000	40470000	TR-CL1	9949	78818
SmB02	40470000	41830000	TR-CL2	10217	1014342
SmB02	41970000	42020000	TR-CL4	7123	16378
SmB02	42600000	69650000	TR-CL4	10017	10179113
SmB03	19780000	20310000	TR-CL52	11832	28784
SmB03	27290000	30340000	TR-CL2	10248	1664416
SmB03	27670000	27780000	TR-CL2	8052	21862
SmB03	27670000	33120000	TR-CL1	10191	2203044
SmB03	27670000	33120000	TR-CL17	7807	1166335
SmB03	28000000	28890000	TR-CL2	9685	106886
SmB03	29120000	29840000	TR-CL2	10174	77448
SmB03	30060000	30350000	TR-CL2	9607	29122
SmB03	30670000	31510000	TR-CL2	10246	491966
SmB03	30750000	31520000	TR-CL2	10080	76250
SmB03	31900000	34490000	TR-CL2	10239	1413680
SmB03	32010000	32570000	TR-CL2	10139	81270
SmB03	32850000	33700000	TR-CL2	10010	97252
SmB03	33330000	40230000	TR-CL1	10231	3499637
SmB03	33330000	40230000	TR-CL17	9304	1851107
SmB03	34000000	34410000	TR-CL2	10155	44596
SmB03	34870000	35750000	TR-CL2	9522	72325
SmB03	34880000	35740000	TR-CL2	10224	440883
SmB03	36010000	37570000	TR-CL2	9653	118310
SmB03	36020000	37560000	TR-CL2	10234	845975
SmB03	37890000	38830000	TR-CL2	9158	52641
SmB03	37900000	38820000	TR-CL2	10232	581062
SmB03	40660000	41650000	TR-CL4	8739	177175
SmB04	30000	12170000	TR-CL2	0	0
SmB04	30000	12170000	TR-CL3	0	0
SmB04	1690000	1780000	TR-CL52	10736	16610
SmB04	12460000	12890000	TR-CL2	0	0
SmB04	12460000	12890000	TR-CL3	0	0
SmB04	12630000	12660000	TR-CL1	9021	25543
SmB04	12630000	12660000	TR-CL17	4928	14260
SmB04	12630000	17230000	TR-CL2	0	0
SmB04	12630000	17230000	TR-CL3	0	0
SmB04	12900000	17220000	TR-CL1	10258	3947947
SmB04	12900000	17220000	TR-CL17	7065	2030570
SmB04	17230000	19880000	TR-CL52	9114	144476
SmB04	17230000	23510000	TR-CL2	0	0
SmB04	17230000	23510000	TR-CL3	0	0
SmB04	23810000	37610000	TR-CL2	0	0
SmB04	23810000	37610000	TR-CL3	0	0
SmB04	25990000	26150000	TR-CL52	6862	12252
SmB05	8250000	9280000	TR-CL52	9398	41546
SmB05	21100000	21500000	TR-CL52	5998	24892
SmB05	25440000	26360000	TR-CL2	10225	665620
SmB05	26580000	27110000	TR-CL1	10190	165326
SmB05	26580000	27110000	TR-CL17	7489	85334
SmB05	26650000	27120000	TR-CL2	8000	30254
SmB05	26660000	27320000	TR-CL2	10196	495975
SmB05	27520000	29530000	TR-CL1	10198	859200
SmB05	27520000	29530000	TR-CL17	6757	435907
SmB05	27690000	28710000	TR-CL2	9575	80991
SmB05	27700000	28820000	TR-CL2	10262	700771
SmB05	29130000	29410000	TR-CL2	10162	29814
SmB05	29140000	29390000	TR-CL2	10186	193211
SmB05	29760000	40680000	TR-CL1	10370	9999539
SmB05	29760000	40680000	TR-CL17	7995	5362684
SmB05	40620000	40690000	TR-CL3	13018	34945
SmB05	40630000	40880000	TR-CL3	18689	341539
SmB05	41430000	41750000	TR-CL4	7393	84159
SmB06	50000	140000	TR-CL2	0	0
SmB06	50000	140000	TR-CL3	0	0
SmB06	360000	25320000	TR-CL2	0	0
SmB06	360000	25320000	TR-CL3	0	0
SmB06	24700000	25170000	TR-CL52	15498	34268
SmB06	25330000	28470000	TR-CL1	10343	2713336
SmB06	25330000	28470000	TR-CL17	6799	1404181
SmB06	25330000	28470000	TR-CL2	0	0
SmB06	25330000	28470000	TR-CL3	0	0
SmB06	28500000	38050000	TR-CL2	0	0
SmB06	28500000	38050000	TR-CL3	0	0
SmB06	38050000	38080000	TR-CL2	0	0
SmB06	38050000	38080000	TR-CL3	0	0
SmB07	5010000	5710000	TR-CL52	4994	16250
SmB07	12090000	12490000	TR-CL52	4684	13470
SmB07	17610000	18390000	TR-CL52	4494	21410
SmB07	21130000	21230000	TR-CL2	9769	76434
SmB07	21780000	24340000	TR-CL52	7068	171356
SmB07	22500000	22530000	TR-CL17	4909	13987
SmB07	22500000	22540000	TR-CL1	9690	31411
SmB07	24350000	27970000	TR-CL1	10254	2620779
SmB07	24350000	27970000	TR-CL17	8155	1388864
SmB07	27970000	28180000	TR-CL3	18476	317795
SmB07	28280000	28480000	TR-CL4	9656	88274
SmB07	28810000	35350000	TR-CL4	9825	2351493
SmB08	20320000	20550000	TR-CL52	5488	13040
SmB08	25050000	28360000	TR-CL52	6888	239574
SmB08	28380000	34080000	TR-CL1	10376	4422219
SmB08	28380000	34080000	TR-CL17	8019	2403082
SmB08	31220000	31360000	TR-CL2	9637	18735
SmB08	31230000	31350000	TR-CL2	10185	107479
SmB08	31850000	31990000	TR-CL2	6421	14385
SmB08	31860000	31980000	TR-CL2	10189	68190
SmB08	32390000	32450000	TR-CL2	9683	26262
SmB08	32400000	32430000	TR-CL2	10174	29508
SmB08	34050000	34740000	TR-CL3	17686	1026045
SmB08	35100000	35670000	TR-CL3	19049	661432
SmB09	60000	21140000	TR-CL2	0	0
SmB09	13370000	14020000	TR-CL52	5498	28122
SmB09	20140000	21140000	TR-CL52	5820	64614
SmB09	21140000	24570000	TR-CL1	10277	2480371
SmB09	21140000	24570000	TR-CL17	7921	1328799
SmB09	21140000	24580000	TR-CL2	0	0
SmB09	22970000	24630000	TR-CL2	0	0
SmB09	24500000	25370000	TR-CL2	0	0
SmB09	24570000	24630000	TR-CL3	17179	84165
SmB09	24650000	25360000	TR-CL4	9870	317082
SmB09	24770000	25230000	TR-CL2	0	0
SmB09	25580000	33630000	TR-CL2	0	0
SmB09	25620000	32760000	TR-CL4	9897	2592088
SmB09	26310000	26670000	TR-CL2	0	0
SmB09	27490000	29320000	TR-CL2	0	0
SmB09	29850000	30120000	TR-CL2	0	0
SmB09	30330000	30880000	TR-CL2	0	0
SmB09	31170000	31330000	TR-CL2	0	0
SmB09	31560000	32250000	TR-CL2	0	0
SmB09	32530000	32710000	TR-CL2	0	0
SmB09	33230000	33620000	TR-CL4	8913	94304
SmB10	14770000	15080000	TR-CL52	7546	17788
SmB10	22160000	22470000	TR-CL4	8887	57170
SmB10	22210000	22740000	TR-CL2	9358	99841
SmB10	22750000	27850000	TR-CL1	10301	3634301
SmB10	22750000	27850000	TR-CL17	7628	1906564
SmB10	24250000	24520000	TR-CL2	9631	39859
SmB10	24260000	24620000	TR-CL2	10264	220333
SmB10	25910000	26350000	TR-CL2	9920	49380
SmB10	25920000	26340000	TR-CL2	10232	272921
SmB10	26880000	27510000	TR-CL2	9623	78092
SmB10	26890000	27500000	TR-CL2	10230	404970
SmB10	28070000	29090000	TR-CL1	10165	918840
SmB10	28070000	29090000	TR-CL17	7182	503064
SmB10	29070000	29520000	TR-CL3	18038	668666
SmB10	29850000	30190000	TR-CL3	18595	516795
SmB11	17100000	17250000	TR-CL52	9850	27631
SmB11	24020000	25680000	TR-CL1	10234	1289716
SmB11	24020000	25680000	TR-CL17	7304	688855
SmB11	24830000	24990000	TR-CL2	10223	78566
SmB11	24860000	25000000	TR-CL2	9581	21938
SmB11	26000000	30930000	TR-CL1	10170	3788526
SmB11	26000000	30930000	TR-CL17	7412	2108868
SmB11	26970000	27150000	TR-CL2	6444	18144
SmB11	26980000	27140000	TR-CL2	10209	116847
SmB11	28260000	28420000	TR-CL2	8517	18613
SmB11	28270000	28410000	TR-CL2	10192	87172
SmB11	29580000	29760000	TR-CL2	7956	15970
SmB11	29590000	29750000	TR-CL2	10194	97486
SmB11	30920000	31310000	TR-CL3	17637	597002
SmB11	31680000	32010000	TR-CL3	17899	489313
SmB12	10000	400000	TR-CL3	18373	597078
SmB12	830000	1260000	TR-CL3	17835	648414
SmB12	1260000	1300000	TR-CL3	14715	37315
SmB12	1260000	8690000	TR-CL1	10211	4913586
SmB12	1260000	8690000	TR-CL17	7586	2631657
SmB12	2320000	2370000	TR-CL2	9031	13835
SmB12	2330000	2410000	TR-CL2	10180	49274
SmB12	2850000	3020000	TR-CL2	10203	96848
SmB12	3800000	3890000	TR-CL2	10167	48850
SmB12	3830000	3900000	TR-CL2	8549	21367
SmB12	4360000	4560000	TR-CL2	7439	20213
SmB12	4370000	4550000	TR-CL2	10174	107502
SmB12	5640000	5800000	TR-CL2	9039	31981
SmB12	5650000	5790000	TR-CL2	10192	78280
SmB12	6140000	6320000	TR-CL2	9660	34162
SmB12	6260000	6340000	TR-CL2	10200	67952
SmB12	7160000	7340000	TR-CL2	10209	32051
SmB12	7170000	7330000	TR-CL2	9688	68328
SmB12	7600000	7720000	TR-CL2	9627	22880
SmB12	7610000	7760000	TR-CL2	10224	67047
SmB12	8100000	8270000	TR-CL2	8530	18174
SmB12	8110000	8260000	TR-CL2	10254	124738
SmB12	8550000	8610000	TR-CL2	9648	26212
SmB12	8580000	8620000	TR-CL2	10135	29253
SmB12	9060000	9750000	TR-CL52	8074	48868
SmB12	9760000	9910000	TR-CL3	14840	181722
SmB12	9920000	10000000	TR-CL2	6531	19172
SmB12	21170000	21480000	TR-CL52	5690	12402
SmB12	24190000	24240000	TR-CL52	6494	10386
SmB12	25890000	26710000	TR-CL52	6854	30490
SmB13	50000	1060000	TR-CL4	8926	216281
SmB13	1630000	1840000	TR-CL3	18785	304167
SmB13	1840000	5560000	TR-CL1	10289	3065599
SmB13	1840000	5560000	TR-CL17	7821	1649382
SmB13	4390000	4590000	TR-CL2	10136	50134
SmB13	4400000	4880000	TR-CL2	10153	175029
SmB13	5630000	6260000	TR-CL52	6092	42086
SmB13	6260000	6360000	TR-CL3	15684	139288
SmB13	9840000	11170000	TR-CL52	5596	48336
SmB13	12360000	12850000	TR-CL52	4694	14700
SmB13	14560000	14690000	TR-CL52	4412	10790
SmB13	15830000	16850000	TR-CL52	3998	42444
SmB13	18350000	18580000	TR-CL52	3796	8986
SmB13	19460000	19630000	TR-CL52	5276	11364
SmB13	20220000	21080000	TR-CL52	4592	23550
SmB13	24690000	25440000	TR-CL52	4796	24054
SmB14	7010000	7530000	TR-CL52	5678	23690
SmB14	10140000	10560000	TR-CL52	5300	16214
SmB14	11590000	12050000	TR-CL52	5198	17088
SmB14	17640000	20300000	TR-CL2	10136	1050704
SmB14	20300000	20580000	TR-CL1	10072	256301
SmB14	20300000	20580000	TR-CL17	6093	131126
SmB14	20630000	21380000	TR-CL2	9845	148452
SmB14	21380000	22190000	TR-CL1	10117	568759
SmB14	21380000	22190000	TR-CL17	6278	291086
SmB14	22190000	22370000	TR-CL3	17002	269915
SmB14	22430000	23240000	TR-CL4	8932	200043

## Sheet: 9
Table S9. Protein-coding genes predicted by braker2 pipeline in S. macrobotrys genome
Chr.	#Genes	Chr Size	Density (bp/gene)		Chr.	#Genes	Chr Size	Density (bp/gene)
SmA01	3712	71873974	19362.6		SmB01	3832	67480408	17609.7
SmA02	2817	63692478	22610		SmB02	3952	69654381	17625.1
SmA03	2312	43524847	18825.6		SmB03	2986	41653176	13949.5
SmA04	2145	43467765	20264.7		SmB04	2155	37689587	17489.4
SmA05	2392	42476575	17757.8		SmB05	2187	41753236	19091.6
SmA06	3032	38949380	12846.1		SmB06	3028	38121477	12589.7
SmA07	1989	36061177	18130.3		SmB07	2209	35360342	16007.4
SmA08	2171	35456061	16331.7		SmB08	2059	35681849	17329.7
SmA09	2523	34253675	13576.6		SmB09	2629	33637197	12794.7
SmA10	1892	32821412	17347.5		SmB10	1895	30195913	15934.5
SmA11	1887	32436195	17189.3		SmB11	1861	32020569	17206.1
SmA12	1619	31855143	19675.8		SmB12	1593	31469547	19754.9
SmA13	1865	27472347	14730.5		SmB13	2126	27132359	12762.2
SmA14	1542	23304246	15113		SmB14	1729	23304267	13478.5
Total	31898	557645275	17482.1		Total	34241	545154308	15921.1

## Sheet: 10
Table S10. Functional prediction of proteins harbored from two S. macrobotrys haplotype genomes
Annotation database		SmA (33,711 proteins)		SmB (36,351 proteins)
		annotated proteins	ratio	annotated proteins	ratio
PANNZER2		27157	0.805583	27588	0.758934
eggNOG-mapper		29707	0.881226	30921	0.850623
	KEGG terms	12817	0.380202	12736	0.350362
Mercator4		30219	0.896414	31081	0.855025
Interproscan		30772	0.912818	32828	0.903084
	Pfam terms	22724	0.6741	23216	0.6387
	GO terms	18742	0.556	19070	0.5246
Overlap (intersection)		26158	0.775949	26630	0.73258
Total (union)		31877	0.945596	33965	0.934362

[truncated: 25 more sheets: 11, 12, 13, 14, 15, 16, 17, 18, 19, 20, 21, 22, 23, 24, 25, 26, 27, 28, 29, 30 …]
